# Supplementary material for: Identification of drugs associated with reduced severity of COVID-19 – a case-control study in a large population
Source: eLife. 2021 Jul 27;10:e68165. doi: 10.7554/eLife.68165 (PMC8321549; doi:10.7554/eLife.68165)
Supplement: Source code 1. [file elife-68165-code1.zip]

Archive with 1 entries (1 files):
- meds_corona.R
